# Supplementary material for: Simple approaches to characterising multiple long‐term conditions (multimorbidity) and rates of emergency hospital admission: Findings from 495,465 UK Biobank participants
Source: J Intern Med. 2022 Sep 21;293(1):100–9. doi: 10.1111/joim.13567 (PMC10086957; doi:10.1111/joim.13567)
Supplement: Supplementary file 2 — Supporting Information 2 [file JOIM-293-100-s002.xlsx]

## Sheet: Body systems count
1. Cardiovascular	2. Respiratory/ENT	3. Gastrointestinal/Abdominal	4. Renal/Urology	5. Endocrine/Diabetes	6. Neurology/Psychiatry	7.Musculoskeletal/Trauma	8.Haematology/Dermatology	9.Gynaecology/Breast	10.Immunological/Systemic disorders	11.Eye	12.Any history of cancer
hypertension	asthma	oesophageal disorder	renal/kidney failure	diabetes	neurological injury/trauma	bone disorder	low platelets/platelet disorder	gynaecological disorder (not cancer)	sarcoidosis	eye/eyelid problem	lung cancer
heart/cardiac problem	chronic obstructive airways disease/copd	stomach disorder	renal failure requiring dialysis	gestational diabetes	psychological/psychiatric problem	back problem	haemophilia	ovarian cyst or cysts	vasculitis	eye infection	breast cancer
peripheral vascular disease	emphysema/chronic bronchitis	liver/biliary/pancreas problem	renal failure not requiring dialysis	type 1 diabetes	infection of nervous system	joint disorder	iron deficiency anaemia	polycystic ovaries/polycystic ovarian syndrome	connective tissue disorder	retinal problem	skin cancer
venous thromboembolic disease	bronchiectasis	other abdominal problem	urinary tract infection/kidney infection	type 2 diabetes	brain abscess/intracranial abscess	muscle/soft tissue problem	pernicious anaemia	uterine fibroids	allergy/hypersensitivity/anaphylaxis	diabetic eye disease	cancer of lip/mouth/pharynx/oral cavity
essential hypertension	interstitial lung disease	gastro-oesophageal reflux (gord) / gastric reflux	kidney stone/ureter stone/bladder stone	thyroid problem (not cancer)	encephalitis	osteomyelitis	aplastic anaemia	uterine polyps	giant cell/temporal arteritis	glaucoma	salivary gland cancer
gestational hypertension/pre-eclampsia	other respiratory problems	oesophagitis/barretts oesophagus	ureteric obstruction/hydronephrosis	hyperthyroidism/thyrotoxicosis	meningitis	osteoporosis	sickle cell disease	vaginal prolapse/uterine prolapse	polymyalgia rheumatica	cataract	larynx/throat cancer
angina	asbestosis	oesophageal stricture	bladder problem (not cancer)	hypothyroidism/myxoedema	spinal abscess	paget's disease	thalassaemia	breast disease (not cancer)	wegners granulmatosis	eye trauma	nasal cavity cancer
heart attack/myocardial infarction	pulmonary fibrosis	oesophageal varicies	urinary frequency / incontinence	thyroid radioablation therapy	cranial nerve problem/palsy	spine arthritis/spondylitis	stevens johnson syndrome	fibrocystic disease	microscopic polyarteritis	retinal detachment	ear cancer
heart failure/pulmonary odema	fibrosing alveolitis/unspecified alveolitis	gastric/stomach ulcers	prostate problem (not cancer)	parathyroid gland problem (not cancer)	bell's palsy/facial nerve palsy	prolapsed disc/slipped disc	pemphigoid/pemphigus	breast cysts	polyartertis nodosa	retinal artery/vein occlusion	sinus cancer
heart arrhythmia	sleep apnoea	gastritis/gastric erosions	scrotal problem (not cancer)	parathyroid hyperplasia/adenoma	spinal cord disorder	ankylosing spondylitis	polycythaemia vera	endometriosis	systemic lupus erythematosis/sle	optic neuritis	lip cancer
heart valve problem/heart murmur	respiratory failure	irritable bowel syndrome	testicular problems (not cancer)	disorder of adrenal gland	paraplegia	myositis/myopathy	clotting disorder/excessive bleeding	female infertility	sjogren's syndrome/sicca syndrome	retinitis pigmentosa	tongue cancer
cardiomyopathy	pleurisy	hepatitis	enlarged prostate	adrenal tumour	peripheral nerve disorder	muscle or soft tissue injuries	anaemia	ovarian problem	dermatopolymyositis	macular degeneration	gum cancer
pericardial problem	spontaneous pneumothorax/recurrent pneumothorax	infective/viral hepatitis	male infertility	adrenocortical insufficiency/addison's disease	peripheral neuropathy	burns	pancytopenia	uterine problem	scleroderma/systemic sclerosis	dry eyes	parotid gland cancer
stroke	pneumonia	non-infective hepatitis	other renal/kidney problem	hyperaldosteronism/conn's syndrome	acute infective polyneuritis/guillain-barre syndrome	rheumatoid arthritis	neutropenia/lymphopenia	cervical problem	allergy or anaphylactic reaction to food	iritis	other salivary gland cancer
transient ischaemic attack (tia)	lung abscess	liver failure/cirrhosis	polycystic kidney	phaeochromocytoma	trapped nerve/compressed nerve	osteoarthritis	myeloproliferative disorder	cervical intra-epithelial neoplasia (cin) / precancerous cells cervix	allergy or anaphylactic reaction to drug	blepharitis / eyelid infection	oesophageal cancer
subdural haemorrhage/haematoma	bronchitis	bile duct disease	cystitis	disorder or pituitary gland	chronic/degenerative neurological problem	gout	monoclonal gammopathy/not myeloma	cervical polyps	hayfever/allergic rhinitis		stomach cancer
subarachnoid haemorrhage	nasal/sinus disorder	bile duct obstruction/ascending cholangitis	pyelonephritis	pituitary adenoma/tumour	motor neurone disease	other joint disorder	hereditary/genetic haematological disorder	menorrhagia (unknown cause)	dermatomyositis		small intestine/small bowel cancer
leg claudication/ intermittent claudication	throat or larynx disorder	gall bladder disease	bph / benign prostatic hypertrophy	cushings syndrome	myasthenia gravis	sciatica	eczema/dermatitis	pelvic inflammatory disease/ pid	polymyositis		large bowel cancer/colorectal cancer
arterial embolism	ear/vestibular disorder	cholelithiasis/gall stones	prostatitis	thyroiditis	multiple sclerosis	psoriatic arthropathy	psoriasis	ectopic pregnancy	chronic fatigue syndrome		anal cancer
pulmonary embolism +/- dvt	chronic sinusitis	cholecystitis	erectile dysfunction / impotence	acromegaly	parkinsons disease	cervical spondylosis	blistering/desquamating skin disorder	miscarriage	raynaud's phenomenon/disease		colon cancer/sigmoid cancer
deep venous thrombosis (dvt)	nasal polyps	pancreatic disease	kidney nephropathy	hypopituitarism	dementia/alzheimers/cognitive impairment	disc problem	chronic skin ulcers	breast fibroadenoma	food intolerance		rectal cancer
cerebral aneurysm	chronic laryngitis	pancreatitis	iga nephropathy	hyperprolactinaemia	epilepsy	disc degeneration	essential thrombocytosis	cervical erosion	urticaria		liver/hepatocellular cancer
myocarditis	vocal cord polyp	peritonitis	diabetic nephropathy	carcinoid syndrome/tumour	migraine	back pain	acne/acne vulgaris	abnormal smear (cervix)	antiphospholipid syndrome		gallbladder/bile duct cancer
atrial fibrillation	otosclerosis	gastrointestinal bleeding	nephritis	diabetes insipidus	head injury	scoliosis	lichen planus	dysmenorrhoea / dysmenorrhea	allergy to house dust mite		pancreas cancer
high cholesterol	meniere's disease	peptic ulcer	glomerulnephritis	grave's disease	spinal injury	spinal stenosis	lichen sclerosis	menopausal symptoms / menopause	contact dermatitis		small cell lung cancer
rheumatic fever	emphysema	malabsorption/coeliac disease	undescended testicle	thyroid goitre	depression	joint pain	cellulitis	benign breast lump	allergy to elastoplast		non-small cell lung cancer
atrial flutter	alpha-1 antitrypsin deficiency	duodenal ulcer		hyperparathyroidism	anxiety/panic attacks	arthritis (nos)	myelofibrosis	hydatiform mole	allergy to nickel		peripheral nerve/autonomic nerve cancer
wolff parkinson white / wpw syndrome	pneumothorax	diverticular disease/diverticulitis		benign insulinoma	nervous breakdown	plantar fascitis	rosacea				eye and/or adnexal cancer
irregular heart beat	empyema	colitis/not crohns or ulcerative colitis			schizophrenia	carpal tunnel syndrome	vitiligo				meningeal cancer / malignant meningioma
sick sinus syndrome	labyrinthitis	rectal or colon adenoma/polyps			deliberate self-harm/suicide attempt	fibromyalgia	alopecia / hair loss				brain cancer / primary malignant brain tumour
svt / supraventricular tachycardia	vertigo	inflammatory bowel disease			mania/bipolar disorder/manic depression	dupuytren's contracture	bowen's disease				spinal cord or cranial nerve cancer
mitral valve prolapse	respiratory infection	crohns disease			peripheral nerve injury	neck problem/injury					kidney/renal cell cancer
mitral stenosis	pleural plaques (not known asbestosis)	ulcerative colitis			other demyelinating disease (not multiple sclerosis)	osteopenia					bladder cancer
aortic stenosis	pleural effusion	hiatus hernia			alcohol dependency	soft tissue inflammation					other cancer of urinary tract
brain haemorrhage	tinnitus / tiniitis	sclerosing cholangitis			opioid dependency	tendonitis / tendinitis / tenosynovitis					female genital tract cancer
aortic aneurysm	tonsiltis	pyloric stenosis			other substance abuse/dependency	bursitis					male genital tract cancer
other venous/lymphatic disease		appendicitis			cerebral palsy	synovitis					ovarian cancer
varicose veins		anal problem			other neurological problem	epicondylitis					uterine/endometrial cancer
lymphoedema		anal fissure			headaches (not migraine)	tennis elbow / lateral epicondylitis					cervical cancer
ischaemic stroke		haemorrhoids / piles			diabetic neuropathy/ulcers	housemaid's knee (prepatellar bursitis)					vaginal cancer
mitral valve disease		primary biliary cirrhosis			post-traumatic stress disorder	fracture skull / head					vulval cancer
mitral regurgitation / incompetence		haemochromatosis			anorexia/bulimia/other eating disorder	fracture jaw					prostate cancer
aortic valve disease		jaundice (unknown cause)			trigemminal neuralgia	fracture nose					testicular cancer
aortic regurgitation / incompetence		gastroenteritis/dysentry			spina bifida	fracture face / orbit / eye socket					penis cancer
hypertrophic cardiomyopathy (hcm / hocm)		dyspepsia / indigestion			benign / essential tremor	fracture neck / cervical fracture					lymphoma
pericarditis		abdominal hernia			polio / poliomyelitis	fracture clavicle / collar bone					leukaemia
pericardial effusion		umbilical hernia			post-natal depression	fracture shoulder / scapula					multiple myeloma
aortic aneurysm rupture		inguinal hernia			stress	fracture upper arm / humerus / elbow					myelofibrosis or myelodysplasia
aortic dissection		hepatitis a			obsessive compulsive disorder (ocd)	fracture forearm / wrist					hodgkins lymphoma / hodgkins disease
varicose ulcer		hepatitis b			insomnia	fracture radius					non-hodgkins lymphoma
		hepatitis c			meningioma / benign meningeal tumour	fracture ulna					chronic lymphocytic
		hepatitis d			benign neuroma	fracture wrist / colles fracture					chronic myeloid
		hepatitis e				fracture hand					other haematological malignancy
		constipation				fracture finger					malignant melanoma
		bowel / intestinal perforation				fracture thumb					non-melanoma skin cancer
		bowel / intestinal infarction				fracture rib					basal cell carcinoma
		bowel / intestinal obstruction				fracture sternum					squamous cell carcinoma
		rectal prolapse				fracture vertebra / crush fracture / vertebral collapse					primary bone cancer
		alcoholic liver disease / alcoholic cirrhosis				fracture pelvis					mesothelioma
		femoral hernia				fracture neck of femur / hip					thyroid cancer
		incisional hernia				fracture shaft of femur					parathyroid cancer
						fracture patella / knee					adrenal cancer
						fracture lower leg / ankle					sarcoma/fibrosarcoma
						fracture tibia					malignant lymph node, unspecified
						fracture fibula					metastatic cancer (unknown primary)
						fracture foot					cin/pre-cancer cells cervix
						fracture metatarsal					rodent ulcer
						fracture toe					acute myeloid leukaemia
											retinoblastoma
											kaposis sarcoma
											mouth cancer
											tonsil cancer
											oropharynx / oropharyngeal cancer
											trachea cancer
											thymus cancer / malignant thymoma
											heart / mediastinum cancer
											respiratory / intrathoracic cancer
											bone metastases / bony secondaries
											appendix cancer
											fallopian tube cancer
											malignant insulinoma

## Sheet: Condition count
Stroke / transient ischaemic attack (TIA)	Painful conditions	Hypertension	Depression	Asthma	Atrial fibrillation	Coronary heart disease	Dyspepsia	Diabetes	Thyroid disorders	Connective tissue disorders	Chronic obstructive pulmonary disease (COPD)	Anxiety	Irritable bowel syndrome	Alcohol problems	Other psychoactive substance abuse	Treated constipation	Chronic kidney disease	Diverticular disease	Peripheral vascular disease	Heart failure	Prostate disorders	Glaucoma	Epilepsy	Dementia	Schizophrenia / bipolar disorder	Psoriasis / eczema	Inflammatory bowel disease	Migraine	Chronic sinusitis	Anorexia or bulimia	Bronchiectasis	Parkinson’s disease	Multiple sclerosis	Viral hepatitis	Chronic liver disease	Osteoporosis	Chronic fatigue syndrome	Endometriosis	Meniere’s disease	Pernicious anaemia	Polycystic ovary	Cancer (any history)
Stroke	Back pain	Hypertension	Depression	Asthma	Atrial fibrillation	Heart attack / myocardial infarction	Gastro-oesophageal reflux (gord) / gastric reflux Oesophagitis / Barrett's oesophagus	Diabetes	Thyroid problem (not cancer)	Myositis / myopathy	COPD / chronic obstructive airways disease	Anxiety / panic attacks	Irritable bowel syndrome	Alcohol dependency	Opioid dependency	Constipation	Polycystic kidney	Diverticular disease / Diverticulitis	Peripheral vascular disease	Cardiomyopathy	Prostate problem (not cancer)	Glaucoma	Epilepsy	Dementia / Alzheimer’s disease / Cognitive impairment	Schizophrenia	Eczema / Dermatitis	Inflammatory bowel disease	Migraine	Chronic sinusitis	Anorexia Bulimia / Other eating disorders	Brochiectasis	Parkinson's disease	Multiple sclerosis	Infective / viral hepatitis	Oesophageal varices	Osteoporosis	Chronic fatifue syndrome	Endometriosis	Meniere’s disease	Pernicious anaemia	Polycystic ovaries / Polycystic ovarian syndrome	lung cancer
Transient ischaemic attack (tiaTIA)	Joint pain	Essential hypertension	Postnatal depression			Angina	Gastric / stomach ulcers	Type 1 diabetes	Hyperthyroidism / thyrotoxicosis	Systemic Lupus Erythematosus	Emphysema / chronic bronchitis	Nervous breakdown		Alcoholic liver disease / alcoholic cirrhosis	Other substance abuse / dependency		Diabetic nephropathy		Leg claudication / intermittent claudication	Hypertrophic cardiomyopathy	Enlarged prostate				Mania / bipolar disorder / Manic depression	Psoriasis	Crohn’s disease							Hepatitis B	Non-infective hepatitis							breast cancer
Subarachnoid haemorrhage	Headaches (not migraine)						Gastritis / Gastric erosions	Type 2 diabetes	Hypothyroidism / myxoedema	Connective tissue disorder	Emphysema	Post-traumatic stress disorder					Renal / kidney failure			Heart failure / pulmonary oedema	Benign prostatic hypertrophy						Ulcerative colitis							Hepatitis C	Liver failure / cirrhosis							skin cancer
Brain haemorrhage	Sciatica						Duodenal ulcer	Diabetic eye disease	Grave’s disease	Sjogrens syndrome / sicca syndrome		Obsessive compulsive disorder					Renal failure requiring dialysis																	Hepatitis D	Primary biliary cirrhosis							cancer of lip / mouth / pharynx / oral cavity
Ischaemic stroke	Plantar fasciitis						Dyspepsia / indigestion	Diabetic nephropathy	Thyroid goitre	Dermatopolymyositis		Stress					Renal failure not requiring dialysis																	Hepatitis E								salivary gland cancer
	Carpal tunnel syndrome						Hiatus hernia	Diabetic neuropathy / ulcers	Thyroiditis	Scleroderma / systemic sclerosis		Insomnia					Kidney nephropathy																									larynx / throat cancer
	Fibromyalgia						Helicobacter pylori			Rheumatoid arthritis							Immunoglobulin A (IgA) nephropathy																									nasal cavity cancer
	Arthritis									Psoriatic arthropathy																																ear cancer
	Shingles									Dermatomyositis																																sinus cancer
	Disc problem									Polymyositis																																lip cancer
	Prolapsed disc / slipped disc									Polymyalgia Rheumatica																																tongue cancer
	Spine arthritis / spondylitis									Malabsorption / coeliac disease																																gum cancer
	Ankylosing spondylitis																																									parotid gland cancer
	Back problem																																									other salivary gland cancer
	Osteoarthritis																																									oesophageal cancer
	Gout																																									stomach cancer
	Cervical spondylosis																																									small intestine / small bowel cancer
	Trigeminal neuralgia																																									large bowel cancer / colorectal cancer
	Disc degeneration																																									anal cancer
	Trapped nerve / compressed nerve																																									colon cancer / sigmoid cancer
																																										rectal cancer
																																										liver / hepatocellular cancer
																																										gallbladder / bile duct cancer
																																										pancreas cancer
																																										small cell lung cancer
																																										non-small cell lung cancer
																																										peripheral nerve / autonomic nerve cancer
																																										eye and / or adnexal cancer
																																										meningeal cancer / malignant meningioma
																																										brain cancer / primary malignant brain tumour
																																										spinal cord or cranial nerve cancer
																																										kidney / renal cell cancer
																																										bladder cancer
																																										other cancer of urinary tract
																																										female genital tract cancer
																																										male genital tract cancer
																																										ovarian cancer
																																										uterine / endometrial cancer
																																										cervical cancer
																																										vaginal cancer
																																										vulval cancer
																																										prostate cancer
																																										testicular cancer
																																										penis cancer
																																										lymphoma
																																										leukaemia
																																										multiple myeloma
																																										myelofibrosis or myelodysplasia
																																										hodgkins lymphoma / hodgkins disease
																																										non-hodgkins lymphoma
																																										chronic lymphocytic
																																										chronic myeloid
																																										other haematological malignancy
																																										malignant melanoma
																																										non-melanoma skin cancer
																																										basal cell carcinoma
																																										squamous cell carcinoma
																																										primary bone cancer
																																										mesothelioma
																																										thyroid cancer
																																										parathyroid cancer
																																										adrenal cancer
																																										sarcoma / fibrosarcoma
																																										malignant lymph node, unspecified
																																										metastatic cancer (unknown primary)
																																										cin / pre-cancer cells cervix
																																										rodent ulcer
																																										acute myeloid leukaemia
																																										retinoblastoma
																																										kaposis sarcoma
																																										mouth cancer
																																										tonsil cancer
																																										oropharynx / oropharyngeal cancer
																																										trachea cancer
																																										thymus cancer / malignant thymoma
																																										heart / mediastinum cancer
																																										respiratory / intrathoracic cancer
																																										bone metastases / bony secondaries
																																										appendix cancer
																																										fallopian tube cancer
																																										malignant insulinoma
